# Supplementary material for: Occurrence and Health Risk Assessment of Sulfonamide Antibiotics in Different Freshwater Fish in Northeast China
Source: Toxics. 2023 Oct 2;11(10):835. doi: 10.3390/toxics11100835 (PMC10610842; doi:10.3390/toxics11100835)
Supplement: Supplementary file 1 [file toxics-11-00835-s001.zip]

Archive with 1 entries (1 files):
- toxics-2606376-supplementary.pdf
